# Supplementary material for: Genomic-regions associated with cold stress tolerance in Asia-adapted tropical maize germplasm
Source: Sci Rep. 2023 Apr 18;13:6297. doi: 10.1038/s41598-023-33250-8 (PMC10113201; doi:10.1038/s41598-023-33250-8)
Supplement: Supplementary file 6 — Supplementary Information 6. [file 41598_2023_33250_MOESM6_ESM.xlsx]

## Sheet: Supplimentary Table1
Suppl. Table1. Stability parameter for grain yield under cold stress across various locations
Genotype	Regression coefficient	Standard deviation	R2 (%)
CIMIND2_153	-0.1954	8.5181	0.0136
CIMIND2_152	-0.057	0.3722	0.0103
CIMIND-358	-0.0243	1.5142	0.0009
CIMIND-206	0.0275	3.7723	0.0006
CIMIND-V193	0.0687	2.1219	0.0056
CIMIND-290	0.1346	-0.2223	0.1214
CIMIND-328	0.1647	-0.2918	0.1978
CIMIND-23	0.1817	0.1633	0.1175
DTMA-287	0.2024	-0.5802	0.6422
CIMIND-V184	0.2336	0.2404	0.1675
CIMIND-V54	0.2776	0.5458	0.1748
DTMA-265	0.2917	-0.3421	0.4723
CIMIND-V36	0.2996	1.3329	0.1297
CML448-B*4-#-#	0.3147	3.4286	0.0742
CIMIND2_127	0.3238	2.4367	0.1007
CIMIND-401	0.3261	3.6426	0.0755
DTMA-3	0.3668	-0.9068	2.2859
CIMIND-166	0.3703	1.9578	0.1477
CIMIND-232	0.395	-0.1778	0.5182
DTMA-168	0.395	0.4163	0.3245
CIMIND-V123	0.3974	-0.9208	2.0223
DTMA-57	0.4217	-0.9869	2.2782
CIMIND-V200	0.4495	-0.1077	0.5484
DTMA-223	0.4503	0.7107	0.3287
CIMIND-289	0.4517	-0.02	0.5139
DTMA-251	0.4531	-0.2878	0.6472
CIMIND-323	0.4668	1.0791	0.2931
CIMIND-V198	0.4675	0.0847	0.4931
DTMA-204	0.477	-0.2774	0.664
CIMIND-372	0.4819	1.3707	0.2745
DTMA-259	0.4976	-0.5721	0.9048
DTMA-230	0.511	0.2098	0.4985
CIMIND-280	0.5197	0.2235	0.503
CIMIND-135	0.5238	1.1718	0.3312
CIMIND2_120	0.5391	-1.075	1.7657
DTMA-19	0.5412	0.1449	0.5464
CIMIND-V100	0.5558	2.6653	0.235
CIMIND-V205	0.5568	0.8004	0.4125
CIMIND-252	0.5623	-0.6417	0.9838
DTMA-24	0.5672	-0.3556	0.778
DTMA-245	0.5763	0.2436	0.5487
DTMA-283	0.5822	-0.4573	0.8473
CIMIND-V154	0.5989	-0.9163	1.2768
CIMIND-V197	0.6044	-0.7152	1.0484
CIMIND-325	0.6105	-0.3556	0.802
CIMIND-V156	0.632	0.8366	0.4686
CIMIND-422	0.6326	0.2176	0.6011
DTMA-280	0.6415	-1.2414	1.7468
DTMA-242	0.6701	-0.8751	1.1691
DTMA-270	0.6741	0.327	0.6032
CIMIND-423	0.6771	0.2964	0.6128
CIMIND-253	0.6803	-1.0886	1.3887
CIMIND2_123	0.6813	0.3052	0.6136
CIMIND-V72	0.6843	-0.9684	1.2482
DTMA-56	0.6925	-0.6699	1.0057
DTMA-257	0.7024	-1.2034	1.4987
CIMIND-364	0.7045	-1.2809	1.6077
CIMIND-267	0.7104	-0.4256	0.8762
CIMIND-292	0.7192	-0.5237	0.9255
CIMIND-420	0.7207	-1.0835	1.3263
DTMA-113	0.723	-0.5516	0.9403
DTMA-233	0.726	-1.037	1.2749
CIMIND-101	0.7501	-1.0424	1.2574
CIMIND-V89	0.7518	0.076	0.7168
CIMIND-346	0.7599	-0.0825	0.767
CIMIND2_118	0.7635	0.5814	0.6076
CIMIND-269	0.7689	-1.6356	1.9931
CIMIND-V241	0.7727	-1.5274	1.7809
DTMA-212	0.7746	1.277	0.5055
CIMIND-235	0.7893	-1.1679	1.3253
CIMIND-V66	0.796	-1.217	1.3601
CIMIND-V86	0.7972	-1.2112	1.3536
CIMIND-V181	0.818	-0.7044	1.019
CIMIND-V35	0.824	-0.3995	0.8948
DTMA-296	0.8371	-1.1723	1.2817
CIMIND-V195	0.8544	2.2154	0.4558
DTMA-219	0.8568	-1.5234	1.5487
DTMA-176	0.8594	1.0967	0.5809
CIMIND-V31	0.8608	-1.2022	1.2818
DTMA-62	0.8651	-0.6083	0.978
CIMIND-V26	0.8696	-1.4128	1.4277
DTMA-199	0.8743	-0.435	0.9168
DTMA-285	0.8746	-1.4457	1.4476
CIMIND2_151	0.8871	-1.1653	1.2385
CIMIND-324	0.8889	1.6571	0.5293
DTMA-73	0.9103	-1.1266	1.2027
CIMIND2_148	0.9115	-0.2803	0.8771
CIMIND2_155	0.9161	-1.3481	1.3268
CIMIND-V70	0.9161	0.1039	0.7829
CIMIND-V121	0.9184	-1.0598	1.1649
CIMIND-V55	0.9208	-0.9617	1.1183
CIMIND-250	0.9241	-0.5857	0.9726
CIMIND-312	0.9266	-1.2293	1.2481
CIMIND-405	0.9298	-0.8208	1.0575
DTMA-258	0.9335	-1.1218	1.1883
DTMA-246	0.9345	-1.2841	1.2728
CIMIND-V56	0.9469	-1.52	1.4051
DTMA-202	0.9471	1.7312	0.5528
CIMIND-205	0.9485	1.9243	0.5344
DTMA-240	0.9514	-1.7103	1.5366
DTMA-248	0.9536	-0.6102	0.9818
CIMIND-V24	0.9574	-0.1249	0.8484
CIMIND-V140	0.959	-1.1681	1.1978
DTMA-264	0.9609	-1.6862	1.5022
DTMA-250	0.9635	-0.2788	0.8879
CIMIND-255	0.9773	-0.3129	0.8992
DTMA-31	0.9791	1.865	0.5558
CIMIND2_129	0.9903	-1.7657	1.513
CIMIND-74	0.9965	-0.3908	0.9223
CIMIND-305	1.004	-1.582	1.3786
CIMIND2_126	1.0042	1.401	0.617
CIMIND-V161	1.0059	1.0382	0.6622
CIMIND-428	1.0063	0.3002	0.7757
CIMIND-268	1.0083	-0.1248	0.861
CIMIND-V209	1.0133	-1.5786	1.3672
CIMIND-307	1.0267	1.9195	0.5738
CIMIND2_133	1.0404	-0.4532	0.9433
CIMIND-412	1.0421	-1.8387	1.4842
CIMIND-194	1.0433	-0.0294	0.8492
CIMIND-V91	1.0448	-0.7735	1.0301
CIMIND2_122	1.0459	-1.0869	1.131
CIMIND-41	1.0489	-1.3812	1.244
DTMA-20	1.0527	-1.1088	1.1367
CIMIND-338	1.0583	-1.3727	1.235
DTMA-206	1.0598	-0.9354	1.0775
DTMA-216	1.0614	-1.6413	1.3537
DTMA-247	1.0637	-1.4833	1.2786
CIMIND-426	1.0742	0.5459	0.7584
CIMIND-299	1.0748	-0.2462	0.9003
CIMIND-V122	1.079	-1.4989	1.275
CIMIND-V84	1.0848	-0.3245	0.9186
CIMIND-275	1.0909	0.939	0.7097
CIMIND-123	1.0912	-1.7906	1.3986
CIMIND-V11	1.0921	2.9615	0.5204
CIMIND2_140	1.0957	-0.975	1.0834
DTMA-1	1.0958	-1.9055	1.4524
CIMIND-V7	1.0989	-1.8836	1.4373
CIMIND-380	1.0998	-1.1039	1.1219
DTMA-140	1.1052	-0.5269	0.9658
CIMIND-V83	1.1082	-0.2042	0.8971
CIMIND-408	1.1104	-0.578	0.9779
DTMA-11	1.1173	-1.4727	1.2416
DTMA-159	1.1177	-1.6589	1.315
CIMIND-V127	1.1184	-1.8366	1.3932
CIMIND-V65	1.1217	-0.0769	0.8751
DTMA-178	1.1388	0.4912	0.7867
DTMA-252	1.1635	-1.5869	1.2574
CIMIND-V76	1.1676	-0.8471	1.0406
CIMIND-V106	1.1728	-1.242	1.1435
CIMIND2_142	1.1796	-1.8827	1.3575
CIMIND-242	1.1814	1.3731	0.6928
DTMA-238	1.196	-0.1246	0.8961
DTMA-12	1.198	-1.3754	1.1741
CIMIND-374	1.2004	4.7338	0.4683
CIMIND-V126	1.2014	-0.8473	1.0381
CIMIND-416	1.2032	-1.0013	1.0738
DTMA-95	1.2095	-1.3226	1.1554
CIMIND-V73	1.2131	-0.4742	0.9608
DTMA-52	1.2173	0.3846	0.8224
CIMIND-347	1.2241	-1.5893	1.2271
CIMIND-385	1.2408	-2.2119	1.4335
DTMA-239	1.2409	-0.8359	1.0329
DTMA-167	1.241	-1.469	1.1853
CIMIND-V103	1.2433	-1.7529	1.2679
CIMIND-V93	1.2437	-1.2671	1.1314
DTMA-191	1.2455	-2.2374	1.439
CIMIND2_139	1.2473	-1.4296	1.1724
CIMIND-327	1.2498	0.2701	0.8454
CIMIND-V101	1.2505	-0.5116	0.9696
CIMIND-390	1.2509	-0.1655	0.9105
CIMIND-V164	1.2612	-1.8781	1.2972
CIMIND-304	1.2639	-1.3638	1.1502
CIMIND-378	1.2651	-1.6204	1.2179
CIMIND2_132	1.267	-1.8374	1.2808
CIMIND-V201	1.2712	-1.9638	1.3183
CIMIND-V81	1.277	-1.4396	1.1655
CIMIND-288	1.3119	-1.9568	1.2908
DTMA-235	1.3132	-1.6954	1.218
DTMA-172	1.3138	-1.9935	1.3005
CIMIND-310	1.3273	-1.5637	1.1799
DTMA-87	1.3301	-1.6993	1.2121
CIMIND-V146	1.3317	0.4245	0.8418
CIMIND2_121	1.3332	-2.2727	1.3733
CIMIND2_116	1.3369	-0.8867	1.0369
CIMIND-V108	1.3385	-1.1396	1.0848
DTMA-112	1.3409	-0.311	0.942
CIMIND2_124	1.3436	-0.7055	1.0048
DTMA-229	1.3477	-0.6641	0.9979
DTMA-231	1.3529	-1.8432	1.2389
CIMIND-75	1.3532	9.4058	0.375
CIMIND-239	1.3549	-1.8185	1.2318
CIMIND-276	1.3682	-1.109	1.075
CIMIND-V112	1.381	-2.2676	1.3373
CIMIND-V46	1.3977	-1.1276	1.0748
CIMIND-368	1.4081	-2.2464	1.3145
DTMA-256	1.4125	-2.3796	1.3476
CIMIND-81	1.4322	-1.8158	1.2014
DTMA-188	1.4353	-1.5861	1.1536
CIMIND2_117	1.4389	-1.9888	1.2366
DTMA-181	1.4398	-2.3502	1.3225
CIMIND2_147	1.441	-1.4299	1.1227
CIMIND-218-D	1.4467	-1.9178	1.218
CIMIND-V125	1.4495	-2.7751	1.4322
CIMIND-V110	1.4513	-2.0545	1.246
CIMIND-399	1.4518	-1.9423	1.2213
DTMA-103	1.4593	-1.4047	1.1147
CIMIND-294	1.4678	-2.2811	1.2899
CIMIND-249	1.4856	-0.8755	1.0273
CIMIND-V111	1.4986	-1.6611	1.152
DTMA-126	1.5058	-2.2415	1.2628
DTMA-60	1.5098	-1.085	1.0565
CIMIND-V105	1.521	-2.1168	1.2309
CIMIND-309	1.527	-1.8157	1.1723
CIMIND-V42	1.527	-1.5474	1.1264
CIMIND-V62	1.5322	-0.5145	0.9787
DTMA-225	1.5326	-2.1905	1.241
CIMIND-62	1.5338	-0.6771	0.9992
DTMA-91	1.5346	-0.4689	0.9732
CIMIND-222	1.5387	3.0248	0.6784
CIMIND-V185	1.5396	-2.318	1.2637
DTMA-165	1.5561	-2.5023	1.2941
CIMIND-339	1.5689	-1.2191	1.0703
CIMIND2_154	1.5698	-1.9941	1.1916
CIMIND-V23	1.5739	0.1596	0.9065
CIMIND-160	1.5776	-3.1155	1.4196
DTMA-141	1.5898	1.2355	0.813
CIMIND-V149	1.6017	-1.8755	1.1632
CIMIND-337	1.611	-1.8622	1.1589
DTMA-136	1.6169	-2.5212	1.2697
DTMA-217	1.637	-0.2765	0.9557
CIMIND-93	1.6402	-1.7903	1.1416
CIMIND-90	1.6441	-2.1915	1.2025
CIMIND-V34	1.652	-1.4941	1.0982
CIMIND-411	1.6549	-2.8848	1.3206
CIMIND-V116	1.6569	-2.7326	1.291
CIMIND2_134	1.6575	-2.5985	1.2666
CIMIND2_146	1.6625	-1.7783	1.1355
CIMIND2_130	1.6712	-0.3598	0.9656
DTMA-207	1.678	-2.766	1.2874
DTMA-25	1.6863	-2.2335	1.1967
CIMIND-297	1.6919	0.0865	0.9242
CIMIND-V186	1.6961	-0.7825	1.0099
CIMIND-295	1.6987	-0.9608	1.0293
CIMIND-V69	1.7106	-0.35	0.966
CIMIND-V12	1.7129	-1.7085	1.1174
CIMIND2_150	1.7192	-2.9423	1.2997
CIMIND-188	1.7233	-1.5206	1.0924
CIMIND-40	1.733	-1.8897	1.1374
DTMA-224	1.7367	0.9717	0.857
DTMA-297	1.739	-2.6887	1.2498
CIMIND-V98	1.7446	-0.7707	1.0079
CIMIND-293	1.7577	-2.4172	1.2033
DTMA-271	1.7604	-2.9191	1.2779
DTMA-132	1.7703	-1.2493	1.0568
CIMIND-V43	1.7771	-1.1593	1.0468
DTMA-218	1.7827	-2.1508	1.1612
CIMIND-73	1.7999	-2.2622	1.1717
CIMIND-149	1.8175	-0.4577	0.9787
CIMIND-341	1.8176	-1.7723	1.1095
DTMA-254	1.8212	-1.2595	1.0543
CIMIND-V71	1.8231	-1.1398	1.0422
CIMIND-246	1.8496	1.235	0.8541
CIMIND-226	1.8563	-0.274	0.9642
CIMIND-148	1.8578	-1.2531	1.0513
CIMIND-272	1.8728	-2.8498	1.2281
DTMA-101	1.8827	-2.72	1.2087
DTMA-197	1.8853	-2.5341	1.1853
DTMA-107	1.8858	-3.1289	1.2609
CIMIND2_131	1.8901	-2.5973	1.1918
CIMIND-V74	1.9062	-0.2604	0.9648
CIMIND2_141	1.9284	0.6205	0.903
DTMA-58	1.9302	-2.9755	1.2268
CIMIND-V109	1.9345	0.1123	0.9384
DTMA-156	1.9403	-1.4479	1.0639
CIMIND2_149	1.9425	-1.3287	1.0531
CIMIND-254	1.9522	-1.9312	1.1083
CIMIND2_135	1.959	-3.1739	1.2423
DTMA-154	1.9602	-0.3822	0.9755
CIMIND-V104	1.963	-2.3316	1.1468
CIMIND-V175	1.9728	-3.1911	1.2401
CIMIND-V136	1.9836	-0.515	0.9858
CIMIND-322	2.0132	-3.2021	1.2293
DTMA-55	2.0144	-1.8806	1.0962
CIMIND2_143	2.0201	-1.5767	1.0692
CIMIND-V28	2.0231	-3.3858	1.2473
DTMA-170	2.0705	-1.1187	1.03
CIMIND-57	2.089	-2.7617	1.1661
DTMA-100	2.1051	-1.2397	1.0377
CIMIND-230	2.132	-2.1978	1.11
CIMIND-425	2.1339	-1.1779	1.0321
CIMIND-V202	2.1534	-4.1052	1.2846
CIMIND-370	2.2339	0.105	0.9526
CIMIND-342	2.3129	-0.5599	0.9911
CIMIND-V232	2.3805	-3.9925	1.2115
DTMA-131	2.3891	-2.7437	1.12
DTMA-194	2.4892	-2.2514	1.0803
CIMIND-326	2.6557	-3.7198	1.1466
