# Supplementary material for: Genomic-regions associated with cold stress tolerance in Asia-adapted tropical maize germplasm
Source: Sci Rep. 2023 Apr 18;13:6297. doi: 10.1038/s41598-023-33250-8 (PMC10113201; doi:10.1038/s41598-023-33250-8)
Supplement: Supplementary file 7 — Supplementary Information 7. [file 41598_2023_33250_MOESM7_ESM.xlsx]

## Sheet: Supplimentary_Table 2
Suppl. Table2. List of Significant SNPs (Pvalue <1x10-5)associated with percent germination (Germ), days to 50% anthesis (AD) and silking (SD), Anthesis Silking Interval (ASI), Plant height (PH) and grain yield (GY) using seedling (seed), vegetative (Veg), flowering (flow) and across (across) cold stress environment datasets
Trait	SNP	Chrom.	Bin	Gene Models	Position (Mb)	P.value	maf	H&B.P.Value	effect
Germ_Seed	S4_198565168	chr4	4.08		198.565	4.31577e-06	0.387405	0.370936	-2.53604
Germ_Seed	S8_21830966	chr8	8.03		21.831	6.28409e-06	0.129771	0.370936	-3.62873
Germ_Seed	S2_47606952	chr2	2.04		47.607	6.84687e-06	0.387405	0.370936	-2.54611
Germ_Seed	S4_165699028	chr4	4.06		165.699	7.51707e-06	0.484733	0.370936	-2.62083
GY_Veg	S2_45988012	chr2	2.04	GRMZM2G028258	45.988	1.54928e-08	0.211027	0.00326075	-0.224496
GY_Veg	S2_14539348	chr2	2.02	GRMZM2G314396	14.5393	3.71184e-08	0.0931559	0.00390613	0.267827
GY_Veg	S3_169264156	chr3	3.06		169.264	1.78884e-07	0.121673	0.0125498	-0.235971
GY_flow	S3_143356181	chr3	3.05	GRMZM2G053343	143.356	9.33775e-11	0.193182	1.96531e-05	0.241319
GY_flow	S2_213163019	chr2	2.08	GRMZM2G703373, GRMZM5G895355	213.163	6.95261e-10	0.0625	7.31655e-05	0.371225
GY_flow	S1_286656232	chr1	1.11		286.656	1.14096e-09	0.195076	8.00455e-05	0.188746
GY_flow	S7_162341622	chr7	7.04		162.342	5.73459e-09	0.111742	0.000301738	0.226154
GY_flow	S6_25289479	chr6	6.01	GRMZM2G469028, GRMZM2G168441	25.2895	1.0506e-06	0.0984848	0.0442237	-0.206133
GY_flow	S8_172753379	chr8	8.08		172.753	2.4252e-06	0.0757576	0.0850715	0.22585
GY_across	S1_24599312	chr1	1.02		24.5993	2.93694e-06	0.456439	0.420034	0.129635
GY_across	S4_73773182	chr4	4.05	GRMZM2G059018	73.7732	5.07323e-06	0.348485	0.420034	-0.119211
GY_across	S2_45988012	chr2	2.04	GRMZM2G028258	45.988	5.98711e-06	0.210227	0.420034	-0.182582
AD_Veg	S2_196110540	chr2	2.07		196.111	1.72118e-09	0.494297	0.000362255	-0.877618
AD_Veg	S9_90843159	chr9	9.03	GRMZM2G056093	90.8432	3.02149e-08	0.444867	0.00237241	0.776098
AD_Veg	S8_149609962	chr8	8.06		149.61	3.38161e-08	0.0893536	0.00237241	1.24698
AD_Veg	S4_158607550	chr4	4.06	GRMZM2G106795	158.608	6.86995e-08	0.188213	0.00361478	0.872428
AD_Veg	S3_185976288	chr3	3.06	GRMZM2G021881	185.976	1.1693e-07	0.0969582	0.00492204	1.28597
AD_Veg	S7_104175420	chr7	7.02	GRMZM2G032160	104.175	1.82546e-07	0.0722433	0.00640338	-1.31773
AD_Veg	S3_195059237	chr3	3.07	GRMZM2G035790	195.059	3.31185e-07	0.13308	0.00995775	-1.03944
AD_Veg	S1_279135665	chr1	1.10	GRMZM2G035791	279.136	9.01916e-07	0.247148	0.0237282	-0.933729
AD_Veg	S3_48956869	chr3	3.04	GRMZM2G035792	48.9569	1.78032e-06	0.307985	0.0416335	0.881717
AD_Veg	S3_148876955	chr3	3.05	GRMZM2G035793	148.877	8.31144e-06	0.387833	0.17493	-0.593573
AD_flow	S1_250912433	chr1	1.09		250.912	3.99531e-11	0.126894	8.4089e-06	-1.06533
AD_flow	S5_196412134	chr5	5.06		196.412	2.40157e-09	0.253788	0.000252728	0.676124
AD_flow	S1_21543873	chr1	1.02		21.5439	2.09589e-07	0.348485	0.014704	0.475388
AD_flow	S9_147965995	chr9	9.07		147.966	3.30298e-07	0.352273	0.0173794	-0.519895
AD_flow	S3_142733593	chr3	3.05		142.734	5.34811e-07	0.11553	0.0225122	-0.752386
AD_flow	S3_92263285	chr3	3.04	GRMZM2G080503	92.2633	9.44404e-06	0.458333	0.238359	0.465494
AD_across	S9_90843159	chr9	9.03	GRMZM2G056093	90.8432	1.60799e-09	0.44697	0.000338432	0.573175
AD_across	S3_186214261	chr3	3.06		186.214	3.64525e-09	0.100379	0.000383606	1.06038
AD_across	S2_196110492	chr2	2.07		196.11	2.81323e-07	0.496212	0.0197366	0.528406
AD_across	S8_157986156	chr8	8.06	GRMZM2G319130	157.986	4.26024e-06	0.102273	0.184125	0.665087
AD_across	S9_148089496	chr9	9.07	GRMZM2G030915	148.089	4.37417e-06	0.246212	0.184125	0.598977
AD_across	S5_34044576	chr5	5.03	GRMZM2G466835	34.0446	6.52216e-06	0.0625	0.228785	0.866351
SD_Veg	S8_149609962	chr8	8.06		149.61	1.04027e-09	0.0893536	0.000218944	1.62928
SD_Veg	S1_53467993	chr1	1.04		53.468	1.58453e-07	0.336502	0.01503	0.86517
SD_Veg	S2_196110540	chr2	2.07		196.111	2.68328e-07	0.494297	0.01503	-0.821975
SD_Veg	S6_165397332	chr6	6.07	GRMZM2G145556	165.397	2.85648e-07	0.0608365	0.01503	1.48263
SD_Veg	S2_231994173	chr2	2.09	GRMZM2G092284	231.994	4.35169e-06	0.380228	0.183179	0.764291
SD_flow	S5_196412120	chr5	5.06		196.412	3.18572e-11	0.325758	6.70495e-06	0.805554
SD_flow	S9_147965995	chr9	9.07		147.966	9.07147e-08	0.352273	0.00954632	-0.639066
SD_flow	S4_236927607	chr4	4.09		236.928	3.39419e-07	0.170455	0.0238124	0.751485
SD_flow	S1_55067888	chr1	1.04	GRMZM2G017223	55.0679	1.77101e-06	0.164773	0.0931855	-0.6956
SD_flow	S9_1634822	chr9	9.0	GRMZM2G143862	1.63482	4.41652e-06	0.176136	0.185908	-1.02571
SD_flow	S5_57430127	chr5	5.03	GRMZM2G317900	57.4301	6.03574e-06	0.100379	0.211723	0.848627
SD_flow	S4_5465228	chr4	4.02		5.46523	8.55169e-06	0.109848	0.225067	-0.895493
SD_flow	S10_68513988	chr10	10.03		68.514	8.69917e-06	0.104167	0.225067	-0.942645
SD_flow	S8_168944352	chr8	8.07		168.944	9.78275e-06	0.0909091	0.225067	-0.883979
SD_across	S10_145198108	chr10	10.07		145.198	3.51268e-09	0.0965909	0.000739311	1.10776
SD_across	S4_226942041	chr4	4.09	GRMZM2G081666	226.942	2.86736e-08	0.172348	0.00301745	0.852808
SD_across	S8_24123305	chr8	8.03		24.1233	6.20542e-08	0.462121	0.00327362	-0.594031
SD_across	S8_145607478	chr8	8.05	GRMZM2G102318	145.607	6.22157e-08	0.357955	0.00327362	0.600651
SD_across	S3_5849337	chr3	3.02	GRMZM2G470914	5.84934	3.44033e-07	0.285985	0.0144816	-0.59276
SD_across	S1_12337944	chr1	1.01	GRMZM2G453139	12.3379	7.58961e-07	0.30303	0.026623	0.569935
SD_across	S4_96326775	chr4	4.05		96.3268	9.31164e-07	0.371212	0.0279973	0.498901
SD_across	S1_53467993	chr1	1.04		53.468	4.84421e-06	0.339015	0.127444	0.520949
SD_across	S1_28596964	chr1	1.02	GRMZM2G025123, GRMZM2G025320	28.597	8.75124e-06	0.299242	0.184186	-0.573295
SD_across	S1_28596991	chr1	1.02	GRMZM2G025123, GRMZM2G025320	28.597	8.75124e-06	0.299242	0.184186	0.573295
ASI_Veg	S1_176097909	chr1	1.06	GRMZM2G042313	176.098	3.4722e-06	0.171103	0.730791	0.273177
ASI_flow	S1_221486255	chr1	1.07	GRMZM2G174107	221.486	3.06639e-06	0.214015	0.64538	-0.0849714
ASI_across	S5_48490472	chr5	5.03		48.4905	9.25717e-06	0.151515	0.845854	0.231447
PH_Veg	S3_152451938	chr3	3.05	GRMZM2G170689	152.452	1.7502e-06	0.0703422	0.231907	0.210455
PH_Veg	S10_141959413	chr10	10.06		141.959	2.20372e-06	0.134981	0.231907	-0.153155
PH_Veg	S2_205698156	chr2	2.08		205.698	6.41754e-06	0.136882	0.450231	0.151307
PH_Veg	S2_213205636	chr2	2.08	GRMZM2G375310	213.206	9.52314e-06	0.146388	0.501081	-0.122629
PH_flow	S3_153769448	chr3	3.05		153.769	5.27276e-08	0.0909091	0.00741632	-3.61628
PH_flow	S6_93497825	chr6	6.02	GRMZM2G161680	93.4978	7.04742e-08	0.496212	0.00741632	1.91163
PH_flow	S8_172674611	chr8	8.08	GRMZM2G079257	172.675	3.18182e-07	0.0814394	0.0209069	3.81653
PH_flow	S5_206305411	chr5	5.07	GRMZM2G039855	206.305	3.97339e-07	0.0606061	0.0209069	-4.14341
PH_flow	S8_80386036	chr8	8.03	GRMZM2G093408	80.386	8.99749e-07	0.121212	0.0378738	2.48055
PH_flow	S3_152451938	chr3	3.05	GRMZM2G170689	152.452	1.66672e-06	0.0700758	0.0584656	3.94558
PH_flow	S10_112587312	chr10	10.04	GRMZM2G022180	112.587	6.01665e-06	0.456439	0.15829	1.97401
PH_flow	S10_112587313	chr10	10.04	GRMZM2G022180	112.587	6.01665e-06	0.456439	0.15829	-1.97401
PH_flow	S6_159118047	chr6	6.06	GRMZM2G386629, GRMZM2G386674	159.118	7.44412e-06	0.140152	0.174084	-2.60342
PH_flow	S10_112587084	chr10	10.04	GRMZM2G022180	112.587	9.10307e-06	0.456439	0.191591	1.95023
PH_across	S5_206305411	chr5	5.07	GRMZM2G039855	206.305	4.26431e-10	0.0606061	8.97506e-05	-3.45583
PH_across	S3_153769448	chr3	3.05		153.769	1.08107e-09	0.0909091	0.000113766	-2.92829
PH_across	S8_72384070	chr8	8.03	GRMZM2G063880, GRMZM2G063880	72.3841	5.94037e-08	0.352273	0.00330538	1.55671
PH_across	S3_152451938	chr3	3.05	GRMZM2G170689	152.452	6.28194e-08	0.0700758	0.00330538	3.06143
PH_across	S8_80386036	chr8	8.03	GRMZM2G093408	80.386	7.60311e-07	0.121212	0.0320044	2.0028
PH_across	S10_84491095	chr10	10.03	GRMZM2G022793	84.4911	8.0303e-06	0.206439	0.227507	-1.49242
PH_across	S10_136963180	chr10	10.05	GRMZM5G856306	136.963	8.34302e-06	0.5	0.227507	1.30799
PH_across	S10_84491144	chr10	10.03	GRMZM2G022793	84.4911	8.64763e-06	0.202652	0.227507	-1.4879
